# Supplementary material for: Biopsychosocial Associates of Psychological Distress and Post-Traumatic Growth among Canadian Cancer Patients during the COVID-19 Pandemic
Source: Curr Oncol. 2024 Sep 10;31(9):5354–66. doi: 10.3390/curroncol31090395 (PMC11431811; doi:10.3390/curroncol31090395)
Supplement: Supplementary file 1 [file curroncol-31-00395-s001.zip]

Archive with 1 entries (1 files):
- curroncol-3156828-supplementary.pdf
